# Supplementary material for: Leishmania infantum in red foxes (Vulpes vulpes): from clinical findings to cytokine expression
Source: Parasit Vectors. 2026 Mar 23;19:195. doi: 10.1186/s13071-026-07334-z (PMC13134344; doi:10.1186/s13071-026-07334-z)
Supplement: Supplementary file 1 — Additional file 1: Sup. Info 1. Complete table with information for each red fox: ID, type of sampling, date of arrival, age, sex, geographical provenance, cause of admission, sample type, Babesia spp. and Leishmania spp. detections, and clinical presentations [file 13071_2026_7334_MOESM1_ESM.xlsx]

## Sheet: Sup. Info. 1 - General data
Rescue Center ID	Type of sampling	Date of arrival	Age	Sex	Geographical provenience	Cause of admission	Sample type	Babesia spp. Detection (Carbonara et al., in review)	Leishmania detection						Clinical presentation
									dqPCR Leishmania	qPCR Francino Leishmania	cPCR_ITS_Leishmania	cPCR_hsp70_Leishmania	SNAP test Leish 4DX_IDEEX	L. infantum cumulative positivity
Fox 2006/24	Alive animal	2024-09-25	Adult >1year	M	Matera	Debilitation	Whole blood	Babesia banethi	WB negative	WB negative	/	/	neg		weight loss, weakness, diarrhea, hemoglobinuria, and pale mucous membranes.
Fox 481/24	Alive animal	2024-10-28	Adult >1year	F	Foggia	Car accident	Whole blood	Babesia vulpes	WB negative	WB Positive (ct: 35.3)	WB negative	WB negative	neg	1	debilitation, head trauma with ataxia
Fox 1920/24	Alive animal	2024-10-28	Adult >1year	M	San severo	Car accident	Whole blood	Babesia vulpes	WB negative	WB negative	/	/	neg		debilitation, leg trauma
Fox 1734/24	Alive animal	2024-10-28	Adult >1year	F	Acquaviva	Car accident	Whole blood	negative	WB negative	WB negative	/	/	neg		Head trauma
Fox 1874/24	Alive animal	2024-10-28	Adult >1year	M	Foggia	Car accident	Whole blood	negative	WB negative	WB negative	/	/	neg		multiple fractures
Fox 2197/24	Alive animal	2024-10-28	Adult >1year	F	Foggia	Car accident	Whole blood	negative	WB negative	WB negative	/	/	neg		Head trauma
Fox 2308/24	Alive animal	2024-10-28	Adult >1year	M	sannicandro	Car accident	Whole blood	negative	WB negative	WB negative	/	/	neg		debilitation, head trauma with ataxia
Fox 2131/24	Alive animal	28_10_2024	Adult >1year	F	Foggia	Car accident	Whole blood	Babesia vulpes	WB negative	WB Positive (ct: 34.5)	WB negative	WB negative	neg	1	Head trauma
Fox 2451/24	Alive animal	29_11_2024	Adult >1year	M	Bari	Car accident	Whole blood	negative	WB negative	WB negative	/	/	neg		leg trauma
Fox 99/25	Alive animal	28_02_2025	Young ≈5months	M	Martina franca	Car accident	Whole blood and Ticks_3 R. secundus	Babesia vulpes	WB negative	WB negative	/	/	neg		Ataxia and unsteady gait; suspected head injury blindness; Scock and multiple fractures
Fox 104/25	Alive animal	6_3_2025	Adult >1year	M	Manfredonia	Car accident	Whole blood and Ticks_2 Ixodes ricinius	Babesia vulpes	WB negative	WB negative	/	/	neg		Sarcoptic mange, Trauma from being hit by a vehicle, the subject has bilateral; conjunctivitis, flea infestation, and minor abrasions on the paws. Treated with ivermectin
Fox 212/25	Alive animal	10_04_2025	Adult >1year	F, lactation	Canosa	Car accident	Whole blood and Ticks_14 Ixodes kaiseri	Babesia banethi	WB negative	WB negative	/	/	neg		Lactation, pneumotorax (xray) and respiratory signs; head trauma; mild pallor of the oral mucous membranes
Fox 395/25	Alive animal	6_05_2025	Adult >1year	M	Gravina	Car accident	Whole blood and Ticks_22 R. secundus	Babesia vulpes	WB negative	WB negative	/	/	neg		mild pallor of the oral mucous membranes, shock, head trauma
Fox 494/25_M	Alive animal	10_06_2025	Young ≈3months	M	Altamura	Orphan	Whole blood	Babesia vulpes	WB negative	WB Positive (ct: 34.8)	WB negative	WB negative	neg	1	Sarcoptic mange
Fox 494/25_F	Alive animal	10_06_2025	Young ≈3months	F	Altamura	Orphan	Whole blood	negative	WB negative	WB Positive (ct: 34.3)	WB negative	WB negative	neg	1	Sarcoptic mange, dermatological lesions on year, vulva and axillary cable
Fox 519/25	Alive animal	10_06_2025	Young ≈4months	M	Manfredonia	Orphan	Whole blood	negative	WB negative	WB negative	/	/	neg		Sarcoptic mange
Fox 621/25	Alive animal	10_06_2025	Young ≈7months	F	Rodi Garganico	Orphan	Whole blood	negative	WB negative	WB negative	/	/	neg		Sarcoptic mange
Fox 682/25	Alive animal	10_06_2025	Young ≈6months	M	Noci	Orphan	Whole blood	negative	WB negative	WB negative	/	/	neg		Sarcoptic mange
Fox 356/25	Alive animal	12_06_2025	Young ≈3months	F	Crispiano	Orphan	Whole blood	negative	WB negative	WB Positive (ct: 33.6)	WB negative	WB negative	neg	1	Sarcoptic mange
Fox 384/25	Alive animal	12_06_2025	Young ≈4months	M	Cassano delle Murge	Orphan	Whole blood	Babesia vulpes	WB negative	WB negative	/	/	neg		Sarcoptic mange
Fox 457/25	Alive animal	12_06_2025	Young ≈2months	M	Auricarro	Orphan	Whole blood	negative	WB negative	WB Positive (ct: 33.3)	WB negative	WB negative	neg	1	Sarcoptic mange
Fox 796/25	Alive animal	12_06_2025	Young ≈3months	F	Barletta	Car accident	Whole blood	Babesia vulpes	WB negative	WB negative	/	/	neg		Hind limb paralysis; presence of mucopurulent ocular discharge on arrival
Fox 870/25	Alive animal	17_06_2025	Young ≈4months	M	Manduria	Car accident	Whole blood and Ticks	Babesia vulpes	WB negative	WB negative	/	/	neg		Pelvic fracture
Fox 955/25	Alive animal	8_06_2025	Young ≈4months	M	Vieste	Orphan	Whole blood and Ticks	negative	WB negative	WB negative	/	/	neg		None
Fox 1022/25	Alive animal	20_06_2025	Young ≈4months	F	Manduria	Orphan	Whole blood and Ticks	negative	WB negative	WB Positive (ct: 33.34)	WB: L. infantum (PX497854)	WB negative	neg	1	Sarcoptic mange
Fox 1237/25	Alive animal	27_06_2025	Young ≈5months	M	Brindisi	Orphan - Sarcoptic mange	Whole blood	Babesia vulpes	WB negative	WB negative	/	/	neg		Miasis
Fox 1276/25	Alive animal	01_07_2025	Young ≈5months	F	Gravina	Car accident	Whole blood	negative	WB negative	WB negative	/	/	neg		Double femor fracture
Fox 1299/25	Alive animal	01_07_2025	Young ≈4months	M	Bisceglie	Car accident	Whole blood	negative	WB negative	WB negative	/	/	neg		Opistotono
Fox 1772/25	Alive animal	23_7_2025	Young ≈4months	M	Gravina	Car accident	Whole blood	negative	WB negative	WB negative	/	/	neg		Pelvic fracture; shock, irregular breathing
Fox 1827/25	Alive animal	23_7_2025	Young ≈3months	M	Ruvo di Puglia	Car accident	Whole blood	negative	WB negative	WB negative	/	/	neg		debilitation, head trauma with ataxia
Fox 1840/25	Alive animal	24_7_2025	Adult >1year	M	Lucera	Car accident	Whole blood	Babesia vulpes	WB negative	WB negative	/	/	neg		paresi posterior limbs; Bite wounds on the neck (suspected predation); absence of deep pain in the left hind and front limbs; inability to stand; pink mucous membranes, slight hypothermia;
Fox 1933/25	Alive animal	29_07_2025	Young ≈5months	M	Foggia	Car accident	Whole blood	Babesia vulpes	WB negative	WB negative	/	/	neg		displaced humerus fracture
Fox 2050/25	Alive animal	4_9_2025	Adult >1year	F	Canosa di Puglia	Debilitation	WB, linpho, skin lesion, conjuntival swabs	negative	WB negative	WB Positive (ct: 27)	Lympho node: L. infantum (PX497855)	Lympho node: L. infantum (PX557817)	pos for leishmania and ehrlichia	1	maciated, cachectic, with ulcerative skin lesions in the areas of contact with the ground, depressed, with generalised lymphadenopathy, pearly mucous membrane.
Fox 2363/25	Alive animal	8_10_2025	Adult >1year	M	Foggia	Car accident	Whole blood	Babesia vulpes	WB negative	WB negative	/	/	neg		subject in lateral decubitus position, unable to maintain position, irregular breathing
Fox 2560/24	Died during the rehabilitation process	3_12_2024	Adult >1year	F	San severo	Car accident	Whole blood	Babesia vulpes	WB negative	WB negative	/	/	neg		debilitation, head trauma with ataxia
Fox 2560/24 Necropsy		26_2_2025	Adult >1year	F	San severo	Car accident	Heart, brain, spleen, liver, lymphonode	negative	Spleen and Lympho: negative	Spleen and Lympho: negative	/	/	/		/
Fox 44/25	Died during the rehabilitation process	7_2_2025	Adult >1year	F	Acquaviva	Car accident	Whole blood	Babesia vulpes	WB negative	WB negative	/	/	neg		Severe anemia and hemorrhagic diarrhea
Fox 44/25 Necropsy		10_2_2025	Adult >1year	F	Acquaviva	Car accident	Whoole blood from heart, heart, spleen, lymphonode, liver, brain	Babesia vulpes	Spleen and Lympho: negative	Spleen and Lympho: negative	/	/	/		/
Fox 1234/25	Died during the rehabilitation process	30_06_2025	Young ≈4months	M	Martina Franca	Car accident	Whole blood	negative	WB negative	WB negative	/	/	neg		open fracture of the femur, died immediately afterwards
Fox 1234/25 Necropsy			Young ≈4months	M	Martina Franca	Car accident	Whole blood	negative	Spleen and Lympho: negative	Spleen and Lympho: negative	/	/	/		/
Fox 1238/25	Died during the rehabilitation process	27_06_2025	Young ≈3months	F	Brindisi	Car accident	Whole blood and ticks	Babesia vulpes	WB negative	WB negative	/	/	neg		Fracture of the left scapula
Fox 1238/25 Necropsy		31_07_2025	Young ≈4months	F	Brindisi	Car accident	Heart, brain, kidney, spleen, liver, lymphonodes, whole blood from heart	Babesia vulpes	Spleen and Lympho: negative	Spleen and Lympho: negative	/	/	/		/
Fox 1590/25	Died during the rehabilitation process	15_7_2025	Young ≈4months	M	Manfredonia	Orphan	Whole blood	negative	WB negative	WB Positive (ct: 33.7)	WB negative	WB negative	neg	1	Sarcoptic mange
Fox 1590/25 Necropsy		31_7_2025	Young ≈4months	M	Manfredonia	Orphan	Heart, brain, kidney, spleen, liver, lymphonodes, whole blood from heart	negative	Spleen and Lympho: negative	Spleen and Lympho positives (ct 33.48 and ct 31.26)	Spleen and Lympho: negative	Spleen and Lympho: negative	/	1	/
Fox 2230/25	Died during the rehabilitation process	8_9_2025	Young ≈4months	M	Altamura	Debilitation	Whole blood, serum and tick	Babesia vulpes	WB negative	WB negative	/	/	neg		A thin, hypothermic, and hypoglycemic subject with early stages of mange, presenting a wound on the left thigh.
Fox 2230/25 Necropsy		8_10_25	Young ≈5months	M	Altamura	Debilitation	Heart, brain, kidney, spleen, liver, lymphonodes, whole blood from heart	Babesia vulpes	Spleen and Lympho: negative	Spleen and Lympho: negative	/	/	/		/
Fox 2323/25	Died during the rehabilitation process	26_09_25	Adult >1year	M	Mola di Bari	Car accident	Whole blood	negative	WB negative	WB negative	/	/	neg		Absence of pain reflex in hind limbs, inability to walk with paralysis of hind limbs.
Fox 2323/25 Necropsy		8_10_25	Adult >1year	M	Mola di Bari	Car accident	Heart, brain, kidney, spleen, liver, lymphonodes, whole blood from heart	negative	Spleen and Lympho: negative	Spleen and Lympho: negative	/	/	/		/
Fox 73/35 Necropsy	Arrived dead	27_02_25	Adult >1year	M	Putignano	Car accident	Heart, spleen, lymphonodes, liver, brain	Babesia vulpes	Spleen and Lympho: negative	Spleen and Lympho: negative	/	/	/		/
Fox 126/25 Necropsy	Arrived dead	8_7_2025	Young ≈4months	M	Monopoli	Car accident	Whole blood, ticks and fleas	negative	Spleen and Lympho: negative	Spleen and Lympho: negative	/	/	/		/
Fox 1312/25 Necropsy	Arrived dead	8_7_2025	Young ≈4months	F	Monopoli	Car accident	Whole blood	negative	Spleen and Lympho: negative	Spleen and Lympho: negative	/	/	/		/
Fox 1355/25 Necropsy	Arrived dead	9_7_2025	Young ≈3months	M	Vieste	Car accident	Whole blood	negative	Spleen and Lympho: negative	Spleen and Lympho: negative	/	/	/		/
Fox 1835/25 Necropsy	Arrived dead	24_7_2025	Puppy ≈1.5months	F	Noicattaro	Car accident	Whoole blood from heart, heart, spleen, lymphonodes, liver	negative	Spleen and Lympho: negative	Spleen positive (ct: 31.5) and Lympho: negative	Spleen and Lympho: negative	Spleen and Lympho: negative	/	1	/
Fox 1597/25 Necropsy	Arrived dead	31_7_2025	Young ≈4months	F	Corato	Conflict with dogs	Heart, brain, kidney, spleen, liver, lymphonodes, whole blood from heart	Babesia vulpes	Spleen and Lympho: negative	Spleen and Lympho positives (ct 34.4 and ct 34.1)	Spleen and Lympho: negative	Spleen and Lympho: negative	/	1	shock
Fox 1599/25 Necropsy	Arrived dead	31_7_2025	Puppy ≈1month	F	Canosa di Puglia	Car accident	Heart, brain, kidney, spleen, liver, lymphonodes, whole blood from heart	negative	Spleen and Lympho: negative	Spleen positive (ct 35.8) and Lympho negative	Spleen and Lympho: negative	Spleen and Lympho: negative	/	1	Head trauma
Fox 1827/25 Necropsy	Arrived dead	31_7_2025	Young ≈5months	F	Lucera	Car accident	Heart, brain, kidney, spleen, liver, lymphonodes, whole blood from heart	negative	Spleen and Lympho: negative	Spleen and Lympho: negative	/	/	/		/
Fox 1936/25 Necropsy	Arrived dead	31_7_2025	Young ≈4months	F	Gravina	Car accident	Heart, brain, kidney, spleen, liver, lymphonodes, whole blood from heart	negative	Spleen and Lympho: negative	Spleen and Lympho positives (ct 34.3 and ct 36,3)	Spleen and Lympho: negative	Spleen and Lympho: negative	/	1	hypothermic, hypoglycemic, and in shock, with scabs all over the body (scabies)
Fox 2108/25 Necropsy	Arrived dead	19_9_2025	Young ≈7months	F	Ruvo di Puglia		Heart, brain, kidney, spleen, liver, lymphonodes, whole blood from heart	Babesia vulpes	Spleen and Lympho: negative	Spleen and Lympho: negative	/	/	/		/
Fox 2142/25 Necropsy	Arrived dead	19_9_2025	Young ≈4months	M	Monopoli		Heart, brain, kidney, spleen, liver, lymphonodes, whole blood from heart	Babesia vulpes	Spleen and Lympho: negative	Spleen and Lympho: negative	/	/	/		Suspected head injury due to bleeding from the right eye.
Fox 2185/25 Necropsy	Arrived dead	19_9_2025	Young ≈4months	M	Bitonto		Heart, brain, kidney, spleen, liver, lymphonodes, whole blood from heart	Babesia vulpes	Spleen and Lympho: negative	Spleen and Lympho: negative	/	/	/		trauma from impact, suspected femoral dislocation with injury to left limb, mange
Fox 338/25 Necropsy	Arrived dead	8_10_25	Young ≈4months	F	Brindisi		Heart, brain, kidney, spleen, liver, lymphonodes, whole blood from heart	negative	Spleen and Lympho: negative	Spleen and Lympho: negative	/	/	/		/
